# Supplementary material for: Multi-Gene Phylogeny and Taxonomy of Hydnellum (Bankeraceae, Basidiomycota) from China
Source: J Fungi (Basel). 2021 Sep 29;7(10):818. doi: 10.3390/jof7100818 (PMC8540476; doi:10.3390/jof7100818)
Supplement: Supplementary file 1 [file jof-07-00818-s001.zip]

Archive with 1 entries (1 files):
- jof-1365812-supplementary.pdf
